# Supplementary material for: Role of Fibronectin-1 polymorphism genes with the pathogenesis of intraventricular hemorrhage in preterm infants
Source: Childs Nerv Syst. 2020 Apr 13;36(8):1729–36. doi: 10.1007/s00381-020-04598-3 (PMC7355268; doi:10.1007/s00381-020-04598-3)
Supplement: Supplementary file 1 — (XLS 30 kb) [file 381_2020_4598_MOESM1_ESM.xls]

## Sheet: Arkusz1
Lp	FN1 rs3796123 (AluI)	FN1 rs1968510 (TaqI)	FN1 rs10202709 (HindIII)	FN1 rs6725958 (HaeIII)	FN1 rs35343655 (MspI)
1	AT	GG	CC	AC	GG
2	AT	GG	CC	AC	GA
3	AA	GG	CC	AA	GG
4	AA	GG	CC	AA	GG
5	AA	GG	CT	AC	GG
6	AA	GG	CC	AA	GG
7	AA	GG	CC	AA	GG
8	AT	GG	CT	CC	GA
9	AT	GG	CC	AC	GG
10	AA	GG	CT	AC	GG
11	AA	GG	CC	AA	GG
12	AT	GG	CT	CC	GA
13	AA	GG	TT	CC	GG
14	AA	GG	CC	AA	GG
15	TT	GG	CC	CC	AA
16	AT	GG	CC	AC	GA
17	AT	GG	CC	CC	GG
18	AA	GG	CT	AC	GG
19	AA	GA	CC	AC	GA
20	AT	GG	CT	CC	GG
21	TT	GG	CC	CC	AA
22	AA	GA	CC	AA	GG
23	AT	GG	CT	CC	GA
24	AT	GG	CC	AC	GG
25	AA	GG	CC	AA	GG
26	AA	GG	CC	AA	GG
27	AT	GG	CC	AC	GA
28	AT	GG	CC	CC	GA
29	AT	GG	CT	CC	GA
30	AA	GG	CC	AA	GG
31	AT	GG	CC	AC	GA
32	AA	GG	CC	AA	GG
33	AT	GG	CC	AC	GA
34	AA	GG	CC	AA	GG
35	AA	GA	CT	AA	GG
36	AA	GG	TT	CC	GG
37	AA	GA	CC	AC	GG
38	AT	GG	CC	AC	GA
39	AA	GG	CC	AA	GG
40	AT	GG	CC	AC	GA
41	AT	GG	CT	AC	GA
42	AA	AA	CC	CC	GG
43	AA	GG	CC	AA	GG
44	AT	GG	CC	AC	GA
45	AT	GG	CC	AC	GA
46	AT	GG	CT	CC	GG
47	AT	GG	CC	AC	GA
48	AT	GG	CC	AC	GG
49	AT	GG	CC	AC	GA
50	AA	GG	CT	AC	GG
51	AA	GG	CC	AA	GG
52	AT	GG	CC	AC	GA
53	AA	GG	CC	AA	GG
54	AT	GG	CT	CC	GA
55	AT	GG	CC	AC	GA
56	AA	GG	TT	CC	GG
57	AA	GA	CC	AC	GG
58	AT	GG	CC	AC	GA
59	AA	GG	CT	AC	GG
60	AA	GG	CC	AA	GG
61	TT	GG	CC	CC	AA
62	AA	GA	CT	AC	GG
63	AA	GG	CC	AA	GG
64	AA	GG	CC	AA	GG
65	AT	GG	CC	AC	GG
66	AT	GG	CT	CC	GG
67	AA	GA	CC	AA	GG
68	AT	GG	CT	CC	GA
69	AT	GG	CC	AC	GA
70	TT	GG	CC	CC	GA
71	AA	GG	CC	AC	GA
72	AA	GG	CC	AA	GG
73	AA	GA	CC	AA	GA
74	TT	GG	CC	CC	AA
75	TT	GG	CC	CC	GA
76	AT	GG	CT	CC	GA
77	AT	GG	CC	AC	GG
78	AA	GG	CC	AA	GG
79	AA	GG	TT	CC	GA
80	AA	GG	CT	AC	GG
81	AA	GG	CT	AC	GG
82	AA	GG	CT	AC	GG
83	AA	GG	CC	AA	GG
84	AT	GG	CC	AC	GG
85	AA	GG	CT	AC	GG
86	AT	GA	CC	CC	GA
87	AA	GG	CT	AC	GG
88	AA	GG	CC	AA	GG
89	AT	GG	CC	AC	GG
90	AA	GG	CC	AA	GG
91	AT	GG	CT	CC	AA
92	AA	GG	TT	CC	GG
93	AA	GG	CC	AC	GG
94	AA	GG	CC	AA	GG
95	AT	GG	CT	CC	GG
96	AA	GA	CC	AC	GG
97	AA	GG	CC	AA	GG
98	AA	GG	CC	AA	GG
99	AA	GG	CC	AA	GG
100	AT	GG	CC	AC	GA
101	AT	GG	CT	CC	GA
102	AA	GA	CT	CC	GG
103	AT	GG	CT	CC	GA
104	AA	GG	CT	AC	GG
105	AT	GG	CT	CC	GA
106	AA	GG	CC	AC	GA
107	AA	GG	TT	CC	GG
108	AA	GA	CT	AC	GG
109	AA	GG	CC	AC	GG
110	AA	GG	CC	AA	GA
111	AA	GA	CC	AC	GG
112	AA	GG	CC	AA	GG
113	AA	GA	CC	AC	GA
114	AA	GA	CT	CC	GA
115	AA	GA	CT	CC	GA
116	AA	GG	CC	AA	GG
117	AT	GG	CT	CC	GG
118	AT	GG	CC	CC	AA
